# Supplementary material for: In Situ Real-Time Quantitative Determination in Electrochemical Nuclear Magnetic Resonance Spectroscopy
Source: Sensors (Basel). 2021 Dec 31;22(1):282. doi: 10.3390/s22010282 (PMC8749650; doi:10.3390/s22010282)
Supplement: Supplementary file 1 [file sensors-22-00282-s001.zip]

Archive with 1 entries (1 files):
- sensors-1490728-supplementary.pdf
